# Supplementary material for: An Investigation into the Surface Integrity of Micro-Machined High-Speed Steel and Tungsten Carbide Cutting Tools
Source: Micromachines (Basel). 2023 Oct 22;14(10):1970. doi: 10.3390/mi14101970 (PMC10608892; doi:10.3390/mi14101970)
Supplement: Supplementary file 1 [file micromachines-14-01970-s001.zip]

Archive with 1 entries (1 files):
- micromachines-2602336-supplementary.pdf
